# Supplementary material for: Cost-analysis of real time RT-PCR test performed for COVID-19 diagnosis at India’s national reference laboratory during the early stages of pandemic mitigation
Source: PLoS One. 2023 Jan 11;18(1):e0277867. doi: 10.1371/journal.pone.0277867 (PMC9833513; doi:10.1371/journal.pone.0277867)
Supplement: S1 Data — (XLSX) [file pone.0277867.s002.xlsx]

## Sheet: Data collection tool sheet
	Human Resource					Consumable (Non-Medical)						Consumable (Medical)							Equipment (Medical)								Equipment (Non-Medical)								Utilities/overheads										Infrastructure (Influenza)
	Lab Staff
	Designation	Number	Gross Monthly Salary (INR)			Name of item	Total Number consumed in July 2020	No. of days to consume one unit	Price of one unit	Un-Apportioned cost(INR)		Name of Consumable	Quantity per pack	Price per pack (INR)	Per Unit Price (INR)	Total consumption per Day	Total consumption per Month (27 working days)		Item	Number	Cost per unit (INR)	Average life in years	Discount factor	Utility			Item	Number	Cost per unit(INR)	Average life in years	Discount factor	Utility			Block	Electricity (INR)	Water (INR)	Telephone (INR) (4988*/12)	Internet (INR)	Laundry (INR)	Biowaste Disposal (INR)	Total			Room	Number of room	Room area (Sq feet)	Total area (sq feet)	Cost/sq feet/month
	Scientist D (Non-Medical)	1	137298			Logbook Registers (200 pages)	16	730	123.9	1982.4		Nitrile exam Gloves	100	624.76	6.2476	229	6183		QiAgility system	2	2354000	10	0.03	1			Air conditioner ( AC)	4	24500	10	0.03	1			Admin.	210000	10000	415	0	0	0	220415			Clean Room	1	160	160	90
	Scientist D (Non-Medical)	1	129825			Pen	12	30	10	120		Disposable Mask	100	499	4.99	30	810		BSC-1 (ClassII/A2)	1	123750	10	0.03	1			UPS 1	1	63200	5	0.03	1			Store	22000	2000	415	0	0	0	24415			RNA Room	1	160	160	90
	Scientist B (Medical)	1	103655			Pencil	17	90	2	34		N-95 Mask	20	2100	105	30	810		UV crosslinker	1	8000	5	0.03	1			Office Table (Wooden)	6	7000	10	0.03	1			Influenza	310000	18000	415	0	0	122996	451411			Separation Room	1	66	66	90
	STO-II	1	112764			Highlighter	4	30	20	80		Disposable Gown	1	140	140	43	1161		Deep Freezer ( -20)	1	54000	10	0.03	1			Wooden Stool	3	1200	5	0.03	1			Total	542000	30000	1245	0	0	122996	696241			Machine Room 1	1	192	192	90
	TA	1	67521			Marker	7	30	10	70		Head Gear	100	512.5	5.125	30	810		Deep Freezer ( -40)	1	80000	10	0.03	1			Metal Round Stool	2	1181.25	5	0.03	1										696241			Lab Corridor	1	428.8	428.8	90
	Sr. Tech-II	1	84441			A4 sheets (1Rim) WL	2	23	310	620		Shoe cover	100	590	5.9	30	810		Refrigerator ( -20)	1	25500	10	0.03	1			Cabinets	23	5000	10	0.03	1				* 4988 is the telephone bill for the month of July 2020 & 12 is the total no. of departments in Camp Office									Sorting Room	1	163.28	163.28	90
	Sr. Tech-I	1	73566			A4 sheets (1Rim) RP	1	13	310	310		Faceshield	5	266	53.2	6	162		Vortex	1	12150	10	0.03	1			Shoe Rack	1	500	5	0.03	1													Data Entry Room	1	440	440	90
	Technician-B	1	68496			Aluminium Foil	1	7	72	72		Eppendorf tubes (1.7ml)	2500	10407	4.1628	42	1134		Microfuge	1	6750	10	0.03	1			Dust Bin (Plastic)	10	213	1	0.03	1													HOD's cabin	1	256	256	90
	Scientist B (Medical)	1	121655			Adhesive tape (White)	1	7	10	10		Aerosol filter barrier Tips (1000ul)	4800	24996.3	5.20757	90	2430		Single-channel Pipette (1000ul)	2	10827.4	5	0.03	1			Dust Bin (Steel)	3	500	1	0.03	1													Reporting Room	1	256	256	90
	Scientist B (Medical)	1	121655			Adhesive stickers	5	1	10	50		Aerosol filter barrier Tips (200ul)	4800	24996.3	5.20757	644	17388		Single-channel Pipette (200ul)	3	10827.4	5	0.03	1			Pipette Stand	4	1500	1	0.03	1													Cold Room (4 degree)	1	169.6	169.6	90
	STO-III	1	123000			Brown tape	1	7	20	20		Aerosol filter barrier Tips (20ul)	4800	24996.3	5.20757	93	2511		Single-channel Pipette (20ul)	4	10827.4	5	0.03	1			Tubelights (18W)	20	47	1	0.03	1													Cold Room (minus 20 degree)	1	115.2	115.2	90
	Technician-B	1	51317			Rubberbands	4	8	50	200		Aerosol filter barrier Tips (10ul)	4800	24996.3	5.20757	2058	55566		Single-channel Pipette (10ul)	1	10827.4	5	0.03	1			Tubelights (36W)	20	50	1	0.03	1													Autoclave Room	1	254.4	254.4	90
	TA	1	69354			Erasers	2	60	3	6		QiAgility Conductive Tips (200ul)	960	12936	13.475	168	4536		Cryo Box	20	654.88	1	0.03	1			Wash Basin	5	2000	10	0.03	1													Total	0	12	2661.28	90
	STO-I	1	100074			Attendance registers	3	180	100	300		QiAgility Conductive Tips (50ul)	960	11407.2	11.8825	231	6237		Mini cooler	3	4148	1	0.03	1			Manual Tap (Steel)	1	500	5	0.03	1
	STO-I	1	97395			PP Record Registers	1	30	60	60		PCR tubes (0.2mL)	1000	18039	18.039	50	1350		Tube Rack (1.5-2 mL)	1	2073.75	1	0.03	1			Calculators	1	490	1	0.03	1
	Sr. Tech-II	1	96126			Data Entry Registers	1	60	100	100		Falcon tube (50ml)	4800	59280	12.35	3	81		PCR cooler (0.2mL)	2	14122.5	1	0.03	1			Scissor	6	156	1	0.03	1
	STO-I	1	100074			Reporting Registers	2	30	100	200		Falcon tube (15ml)	5000	39235	7.847	24	648		MagMax	2	1575000	10	0.03	1			UPS 2	2	50000	5	0.03	1
	Sr. Tech-I	1	69354			Autoclave Register	1	1400	100	100		MicroAmp 96 well Reaction Plate (0.1mL)	200	87243	436.215	14	378		Refrigerator	1	37000	10	0.03	1			Working Platform (Granite)	12	49035	10	0.03	1
	Technician-B	1	51317			Biowaste discard Register	1	1400	100	100		MicroAmp 96 well Reaction Plate (0.2mL)	500	277892	555.784	5	135		Multi-channel Pipette (5-50ul)	1	27678.9	5	0.03	1			LED Bulb	3	150	1	0.03	1
	Technician-B	1	51317			Office Files	1	30	27.5	27.5		Hard Shell 96 well PCR plates	50	20000	400	2	54		Multi-channel Pipette (30-300ul)	1	27678.9	5	0.03	1			Automatic Tap	2	8535	5	0.03	1
	Technician C	1	57521			Box Files	3	60	95	285		Screw Cap tube (5mL)	500	11213.1	22.4262	4	108		Multi-channel Pipette (1-10ul)	1	27678.9	5	0.03	1			Trough	4	150	1	0.03	1
	Sr. Tech-I	1	73302			Hand Towel	3	180	50	150		Primer set components				0	0		Discard Jar (Plastic)	3	150	1	0.03	1			Pen Stand	2	50	2	0.03	1
	Sr. Tech-I	1	73302			Hypo solution	2	15	43	86		E gene	26000	11774	0.452846	2058	55566		Eppendorf stand (Plastic)	1	200	1	0.03	1			Spray Bottles	11	118	1	0.03	1
	Technician A	1	47228			Lysol	1	10	75	75		ORF gene	26000	11774	0.452846	2058	55566		Glass Jar	1	150	1	0.03	1			Beaker Plastic	1	400	1	0.03	1
	Sr. Technician-III	1	100092			Post IT Pads	1	30	82.6	82.6		Actin	26000	11774	0.452846	2058	55566		BSC-2 (ClassII/A2)	1	200000	10	0.03	1			Battery light (Emergency)	1	1500	2	0.03	1
	Lab Attendant-2	1	35000			Sharpener	1	60	4	4		Probe components				0	0		centrifuge	1	503554	10	0.03	1			Fire extinguisher	2	2000	1	0.03	1
	Scientist B (Medical)	1	70300			Stapler Pin	1	30	10.62	10.62		FAM	16000	61726	3.85787	2058	55566		Vortex	1	12150	10	0.03	1			UPS 3	4	73500	5	0.03	1
	Scientist B (Non-Medical)	1	54300			Surgical Blades	1	10	4	4		VIC	16000	61726	3.85787	2058	55566		Refrigerator ( small)	1	5490	10	0.03	1			Printer Cum Scanner1	2	13750	5	0.03	1
	Scientist B (Non-Medical)	1	54300			Tissue Roll	2	6	15	30		JUN	16000	61726	3.85787	2058	55566		7500 Fast Dx Real time PCR Machine 1	1	1805600	7	0.03	1			Punching Machine	2	150	1	0.03	1
	Scientist B (Non-Medical)	1	54300			Footwear	10	180	126	1260		Nuclease free water	500	9147.6	18.2952	1	27		7500 Fast Dx Real time PCR Machine 2	1	1805600	7	0.03	1			AC vents (central)	3	5000	10	0.03	1
	MSW	1	32500			Total				6449.12		Superscript III Platinum one step qRT-PCR kit Components	500	166148	332.296	1000	27000		7500 Fast Dx Real time PCR Machine 3	1	1805600	7	0.03	1			Computer Table	20	11000	10	0.03	1
	MSW	1	32500									Extraction Plates (V-Bottom)	48	20615	429.479	42	1134		7500 Fast Dx Real time PCR Machine 4	1	1391000	7	0.03	1			Chair	30	3093.75	3	0.03	1
	Computer Programmer	1	32000									Extraction Plates (U-Bottom)	50	1777.23	35.5446	86	2322		7500 Fast Dx Real time PCR Machine 5	1	1391000	7	0.03	1			Stapler	3	50	1	0.03	1
	Staff Nurse	1	31500									Kingfisher 96 tip comb for KF magnets	100	47235.8	472.358	21	567		CFX 96 touch Real time PCR Detection system	2	1486800	7	0.03	1			Tube Rack (15mL)	100	1975	1	0.03	1
	Staff Nurse	1	31500									COVID-19 viral RNA Isolation kit components (MagMAX) 480Rxns.	480	137998	287.497	1920	51840		Wooden Hood	1	30672	10	0.03	1			Plastic Trays	2	500	1	0.03	1
	Staff Nurse	1	31500									Ethanol	500	650	1.3	1268	34236		Mini plate spinner	1	69469	5	0.03	1			Cutter	1	30	1	0.03	1
	Staff Nurse	1	31500									Isopropanol	2500	6039.6	2.41584	160	4320		Refrigerator (Small)	1	5490	10	0.03	1			Desktop system1	11	24725	5	0.03	1
	Staff Nurse	1	31500									Screw cap vials (1.8mL)	500	2589.3	5.1786	100	2700		BSC-3 (ClassII/A2)	1	500000	10	0.03	1			Desktop system2	4	89734.3	5	0.03	1
	TA	1	31000									ART tips (1000ul)	800	9994.71	12.4934	2500	67500		Horizontal Autoclave	1	150000	10	0.03	1			Desktop system3	1	67005.7	5	0.03	1
	TA	1	31000									Cotton	400	353	0.8825	500	13500		Hot Air Oven	1	6000	5	0.03	1			Revolving Chair (Blue)	14	1500	3	0.03	1
	DEO	1	14000									Spirit	100000	6800	0.068	900	24300		Total		1.55924e+07						UPS 4	1	163350	5	0.03	1
	TA	1	31000									Hypo solution	1000	43	0.043	650	17550										Desktop System4	7	25000	5	0.03	1
	JRF	1	32500									Lysol	1000	150	0.15	600	16200										Printer cum Scanner2	1	15000	5	0.03	1
	JRF	1	32500									Goggles	10	1000	100	6	162										Chairs (Plastic)	2	669	1	0.03	1
	TA	1	31000									Biowaste bag (Black)	1000	20000	20	4	108										Revolving Chair (L)	2	4426.5	3	0.03	1
	TA	1	31000									Sterillium	500	220	0.44	900	24300										Revolving Chair (S)	1	3000	3	0.03	1
	TA	1	31000									card board boxes	1	50	50	12	324										Steel Racks (L)	15	5000	10	0.03	1
	TA	1	31000									Dettol handwash	500	53.1	0.1062	200	5400										Dustbin (Large)	2	619	1	0.03	1
	TA	1	31000									MicroAmp Optical Adhesive Film	100	25418.3	254.183	21	567										Bucket (Plastic)	5	150	1	0.03	1
	Technician-III	1	18000									Cellotape	1	30	30	0.5	13.5										Bottle Brush	7	20	1	0.03	1
	TA	1	31000									Biowaste Bag with Barcode (Yellow)(20*30)	1000	22000	22	18	486										Trolley	3	4838	5	0.03	1
	TA	1	31000									Surf Excel	700	90	0.128571	20	540										Wall Fan	2	1800	5	0.03	1
	Scientist B (Non-Medical)	1	54300									Rubber band	100	90	0.9	10	270										Exhaust Fan	2	1395	5	0.03	1
	TO	1	32000									Jute Rope	1	20	20	0.33	8.91										Manual Tap (Copper)	2	100	3	0.03	1
	Technician-III	1	18000									Autoclavable bag (12x10)	500	4004.07	8.00814	60	1620										Wall Clock	1	150	5	0.03	1
	Attendant	1	16000									Autoclavable bag (14x20)	500	9336.39	18.6728	103	2781										Almirah	1	6000	10	0.03	1
	Attendant	1	16000									Formaldehyde	500	229	0.458	16.66	449.82										Battery (Exide)	30	908.8	5	0.03	1
	Attendant	1	16000									Pot. permangnate	500	496	0.992	1.33	35.91										Battery (Quanta)	8	2880	5	0.03	1
	Attendant	1	16000									Total				27294.8	736960										Indoor Unit	2	150000	5	0.03	1
	Attendant	1	16000																								Outdoor Unit	2	150000	5	0.03	1
	Attendant	1	16000																								Puff Panel (CR+4) (Insulation wall)	1	150000	10	0.03	1
	Attendant	1	16000																								Double Door (CR+4)	2	50000	10	0.03	1
	Attendant	1	16000																								Puff Panel CR-20 (Insulation wall)	1	125000	10	0.03	1
	Attendant	1	16000																								Puff Panel CR-20 (Insulation floor)	1	100000	10	0.03	1
	Sweeper	1	16000																								Heater	1	25000	5	0.03	1
	DEO	1	25000																								Total		1.4973e+06
	DEO	1	25000
	IT apprentice	1	8685
	IT apprentice	1	8685
	IT apprentice	1	9770
	DEO	1	14000
	Total	71	3466789
	Administration staff
	Designation	Number	Gross Monthly Salary
	Section Officer	1	94593
	Upper Division Clerk	1	47217
	Upper Division Clerk	1	48486
	Lab. Assistant (Admin.)	1	58931
	MTS (Admin.)	1	9710
	MTS (Admin.)	1	14814
	AO	1	105714
	AO	1	114738
	AO	1	89376
	SO	1	91914
	LDC	1	34151
	LDC	1	34151
	Assistant	1	77532
	AO	1	117981
	SO	1	86838
	UDC	1	42423
	ACO	1	102894
	PS	1	105873
	UDC	1	51429
	Assistant	1	67521
	Assistant	1	58779
	Assistant	1	36170
	SO	1	105873
	UDC	1	44679
	LDC	1	29928
	Total	25	1671715
	Designation	Number	Gross Monthly Salary
	MTS	1	16000
	MTS	1	16000
	MTS	1	16000
	MTS	1	16000
	MTS	1	16000
	Maintenance	5	80000

## Sheet: Fixed & variable cost
Head	Cost (INR)		Head	Cost (INR)
HR	3.94322e+07		Utilities	459588
Equipment (medical)	2.66348e+06		Consumables (medical)	1.17327e+08
Equipment (non-medical)	959973		Consumables (non-medical)	22812.1
Building space	2.23129e+06		Utilities	1.39978e+06
Fixed	4.52869e+07		Variable	1.19209e+08

## Sheet: Sensitivity analysis
Sensitivity analysis
	Rental price	Equipment price	HR salary	Number of samples tested	Consumable price
0.75	690.47	689.835	673.673	719.001	541.066
1	691.47	691.47	691.47	691.47	691.47
1.25	692.47	693.105	709.267	674.963	841.874

## Sheet: regression analysis
	Month	No. of samples	Unit cost (INR)
	2020-07-01	56318	566.866
	2020-08-01	42851	588.139
	2020-09-01	43950	585.915
	2020-10-01	20835	682.146
	2020-11-01	18868	701.221
	2020-12-01	17207	720.725
	2021-01-01	3874	1483.22
	2021-02-01	2508	2019.19
	2021-03-01	4224	1401.69
	2021-04-01	8490	948.198
	2021-05-01	10840	850.855
	2021-06-01	7927	980.089
